# Supplementary material for: Blood and adipose tissue DNA methylation in adults born preterm with a very low birth weight – a sibling comparison study
Source: Epigenomics. 2025 Nov 17;18(1):1–14. doi: 10.1080/17501911.2025.2583893 (PMC12826731; doi:10.1080/17501911.2025.2583893)
Supplement: Supplemental Material [file IEPI_A_2583893_SM1158.zip › suppl_data/Supplementary data 1 Fat DNAmeth_1_REV.xlsx]

## Sheet: Sheet1
Supplementary Data 1. 458 CpG sites with significant differences (FDR p<0.05) in adipose tissue DNA methylation in VLBW cases (n=55) compared with sibling-controls (n=55). In bold confirmed sites in sensitivity analyses.
CpG	Chr	Gene or gene location	Coef	SE	p value	FDR-adjusted p value
cg00264176	11	FADS2	0.0769173	0.00658657	3.76073e-20	3.24437e-14
cg07999042	11	FADS2	0.0721555	0.00649325	5.96653e-19	2.57366e-13
cg08277679	14	KIF26A	0.0526477	0.005098	2.85833e-17	8.21958e-12
cg14157824	2	ACSL3	0.0503047	0.00505245	1.78954e-16	3.85959e-11
cg25227378	12	NA	0.0376374	0.00388685	6.9309e-16	1.19585e-10
cg05127221	16	QPRT	0.0631522	0.00654229	8.05484e-16	1.15815e-10
cg03488456	16	QPRT	0.0533463	0.00570965	3.73882e-15	4.60781e-10
cg13394859	2	LINC02832	0.0338361	0.00383081	4.67602e-14	5.04249e-09
cg01468711	16	QPRT	0.0484768	0.00551269	5.6679e-14	5.43298e-09
cg04014417	16	SRRM2	0.0500537	0.00571426	6.71136e-14	5.78988e-09
cg04325594	10	AFAP1L2	0.0615267	0.00723891	2.41713e-13	1.89568e-08
cg01242052	17	PIK3R6	0.0457903	0.00562997	1.45699e-12	1.04745e-07
cg25595867	16	BANP	0.0502808	0.00624167	2.12951e-12	1.41317e-07
cg01491990	1	PLPP3	0.0482677	0.00610253	4.34358e-12	2.67657e-07
cg10500503	1	PLPP3	0.0272782	0.00355102	1.31156e-11	7.5432e-07
cg10529470	5	SH3PXD2B	0.0383454	0.00500418	1.43856e-11	7.75654e-07
cg13721589	17	SREBF1	0.0537175	0.00701701	1.49059e-11	7.56431e-07
cg03340410	17	SREBF1	0.0407374	0.00532609	1.5396e-11	7.37893e-07
cg14127237	17	SREBF1	0.0324235	0.00426291	1.89215e-11	8.59135e-07
cg00017271	17	BIRC5	0.0391261	0.00517907	2.42374e-11	1.04548e-06
cg21046286	19	NUP62	0.0306571	0.00409866	3.47642e-11	1.42814e-06
cg12615535	3	RBP1	0.0473579	0.00633588	3.56468e-11	1.39784e-06
cg02205013	16	MAPK8IP3	0.0354093	0.00477388	4.69406e-11	1.76067e-06
cg21871213	17	MYH10	0.0197342	0.00266127	4.73875e-11	1.70338e-06
cg15729697	21	MIR99A; MIR99AHG	0.0285839	0.00387138	5.52368e-11	1.90611e-06
cg10258953	16	MGRN1	0.0444199	0.00604892	6.68944e-11	2.2196e-06
cg02161940	3	RFTN1	0.0525049	0.0071807	7.77759e-11	2.48508e-06
cg26593380	7	FOXK1	0.0667979	0.0091711	8.91082e-11	2.74548e-06
cg14289895	16	AC092723.5	0.0438897	0.00602903	9.07358e-11	2.69923e-06
cg07505373	7	FOXK1	0.0465421	0.00640353	9.58806e-11	2.7572e-06
cg04731084	14	KIF26A	0.0296937	0.00410436	1.12517e-10	3.13124e-06
cg05652528	2	DNMT3A	0.0351477	0.00487296	1.24892e-10	3.36701e-06
cg14045720	1	PLPP3	0.0600283	0.00835338	1.41833e-10	3.70786e-06
cg21679730	1	CACHD1	0.0463363	0.00645762	1.49222e-10	3.78627e-06
cg05676622	11	RBM4	0.0256703	0.00358205	1.55801e-10	3.84025e-06
cg13346820	5	BRD9	0.0330793	0.00464699	1.95703e-10	4.6898e-06
cg13743731	19	LDLR	0.0369684	0.00525088	2.83366e-10	6.60701e-06
cg11912239	17	BIRC5	0.0400458	0.00569219	2.90415e-10	6.59318e-06
cg09909417	7	VIPR2	0.0318943	0.00455824	3.47882e-10	7.69531e-06
cg12708799	10	DIP2C	0.0432044	0.00618954	3.76684e-10	8.12411e-06
cg27319971	4	MSANTD1	0.0861713	0.0124909	5.53267e-10	1.16415e-05
cg24653772	7	DNAAF5	0.0414605	0.0060178	5.77459e-10	1.18613e-05
cg17412542	4	UNC5C	0.041029	0.00598357	6.73435e-10	1.35109e-05
cg21289738	17	MYH10	0.03404	0.00497551	7.2407e-10	1.41967e-05
cg07211661	2	AC010745.2	-0.0381491	0.00559404	8.02496e-10	1.53847e-05
cg11967457	1	LEFTY2	0.0280333	0.00412015	8.63615e-10	1.61965e-05
cg21906373	10	AFAP1L2	0.0471095	0.00696	1.01916e-09	1.8707e-05
cg21129534	1	MIB2	0.0294025	0.00439549	1.47662e-09	2.65391e-05
cg25680629	3	CRTAP	0.0303337	0.00456182	1.77709e-09	3.12875e-05
cg12298268	3	RBP1	0.0662671	0.0100592	2.36767e-09	4.08516e-05
cg15288618	3	RBP1	0.039329	0.00597801	2.46616e-09	4.17167e-05
cg14715482	5	MARCHF6	0.0549448	0.0083913	2.84866e-09	4.72602e-05
cg05805445	4	SPATA5	0.0329263	0.00508163	3.90718e-09	6.35984e-05
cg23148838	5	MARCHF6	0.035347	0.00546271	4.07036e-09	6.50276e-05
cg20632978	17	CEP131	0.0370424	0.00576721	5.06953e-09	7.95176e-05
cg26162522	1	PLPP3	0.0394028	0.00614883	5.42503e-09	8.35743e-05
cg17466791	3	ITGB5	0.0348314	0.00545069	5.89024e-09	8.9149e-05
cg12810734	1	TNFRSF18	0.0237746	0.00372146	5.93768e-09	8.83177e-05
cg07741192	16	MGRN1	0.0351377	0.00550731	6.16907e-09	9.02041e-05
cg05005999	5	MARCHF6	0.0241273	0.00378607	6.38612e-09	9.18216e-05
cg07175848	16	SNTB2	0.0475246	0.00750772	7.76039e-09	0.000109752
cg01243773	11	PKNOX2	0.0286321	0.0045339	8.31099e-09	0.000115643
cg17192381	18	BCL2	0.0320846	0.00508337	8.4425e-09	0.000115608
cg12897989	22	ELFN2	-0.0299934	0.00477639	9.77733e-09	0.000131795
cg25949961	17	CEP131	0.0478466	0.00765322	1.10926e-08	0.000147224
cg26343761	4	MSANTD1	0.0362684	0.00581263	1.17276e-08	0.000153294
cg10478329	6	PACRG; PACRG-AS3	0.0279822	0.00451456	1.41543e-08	0.000182252
cg10845587	20	ENTPD6	0.0317519	0.00512349	1.42113e-08	0.000180295
cg11932479	22	NA	0.0235325	0.00382753	1.77519e-08	0.000221949
cg19820543	6	NA	0.0428486	0.00707628	2.70033e-08	0.000332796
cg01384111	2	GREB1	-0.0314876	0.0052019	2.72633e-08	0.000331267
cg08403043	4	RGS12	0.0323108	0.00537983	3.36975e-08	0.00040376
cg07712330	1	PLPP3	0.0417116	0.0069823	3.88885e-08	0.000459576
cg23377042	2	GREB1	-0.0466702	0.00782878	4.11325e-08	0.000479526
cg18707052	5	NA	0.0409452	0.00688448	4.37674e-08	0.000503441
cg01162866	22	SREBF2	0.0442521	0.00745056	4.53641e-08	0.000514941
cg07177867	15	LYSMD2	0.0224998	0.00381956	5.6368e-08	0.00063154
cg11339587	19	NA	0.025827	0.00438961	5.81523e-08	0.000643178
cg25963540	19	RAB11B	0.0349322	0.00595706	6.34601e-08	0.000692998
cg01977863	17	CEP131	0.0328677	0.00562398	6.92841e-08	0.000747141
cg23406830	8	DCTN6	0.0258628	0.00443183	7.19441e-08	0.000766247
cg14380230	1	PRDM16	0.0361044	0.00619681	7.50022e-08	0.000789076
cg01354137	1	PLCH2	0.0246601	0.00424469	8.07401e-08	0.000839209
cg22299923	22	NA	0.0271635	0.00468332	8.42291e-08	0.000865051
cg15384972	7	FOXK1	0.0261159	0.00451549	9.05608e-08	0.000919137
cg21374563	10	NA	-0.0272359	0.00471955	9.58034e-08	0.00096104
cg07842677	14	PRPF39	0.0240465	0.00417629	1.01455e-07	0.00100603
cg15657641	11	NA	0.0244279	0.00425113	1.06789e-07	0.0010469
cg13983442	1	COP1	0.0266075	0.00463177	1.07572e-07	0.00104272
cg10494981	10	DIP2C	0.0344788	0.00601135	1.11882e-07	0.00107245
cg18329423	5	EXOC3	0.0253383	0.00443259	1.21764e-07	0.00115435
cg21560157	11	NADSYN1	0.0273981	0.00479713	1.24462e-07	0.0011671
cg10069985	11	FADS2	0.079854	0.0140131	1.31679e-07	0.0012215
cg10883375	14	MIDEAS	0.0274326	0.00482349	1.38311e-07	0.00126937
cg23243408	2	NA	-0.0214648	0.00377689	1.4082e-07	0.00127879
cg21750426	21	MIR99A	0.0355608	0.00626425	1.4482e-07	0.00130142
cg10331100	16	CBFA2T3	0.0306988	0.00542595	1.57379e-07	0.0013997
cg17498346	12	NA	0.0239445	0.00424864	1.73209e-07	0.00152477
cg03660723	8	NA	0.0243476	0.00434174	1.95705e-07	0.00170539
cg18048027	2	NA	0.0360503	0.00643078	1.97322e-07	0.0017023
cg16729084	1	HIVEP3	-0.020759	0.00370736	2.0298e-07	0.00173377
cg00421645	5	HMGCS1	0.0486325	0.00870005	2.11528e-07	0.00178907
cg10899175	2	GREB1	-0.0268183	0.00479905	2.13062e-07	0.00178455
cg05608754	12	NA	0.0238156	0.00426976	2.22998e-07	0.00184981
cg26312462	8	NA	-0.0348701	0.00626169	2.31832e-07	0.00190477
cg14564724	9	ABCA1	0.0526048	0.00945927	2.39605e-07	0.00195006
cg13020457	14	RCOR1	0.0398369	0.00716486	2.40816e-07	0.0019416
cg11756138	10	DOCK1	0.0366884	0.00662265	2.62826e-07	0.00209944
cg00425636	18	SIGLEC15	0.0291083	0.00525708	2.66111e-07	0.00210618
cg05459609	16	MGRN1	0.0273501	0.0049425	2.69954e-07	0.00211717
cg25324164	11	FADS2	0.0390181	0.00705569	2.74238e-07	0.00213139
cg06751794	22	TTC28	0.0473785	0.00856884	2.75251e-07	0.00212017
cg24400656	6	Z97205.2	0.0381476	0.0069063	2.81951e-07	0.00215255
cg16740586	21	ABCG1	0.0398839	0.00722799	2.88874e-07	0.00218606
cg06496470	10	NA	0.024482	0.0044413	2.95991e-07	0.00222045
cg18264158	1	NA	-0.0276839	0.00502276	2.96838e-07	0.0022076
cg15827843	5	NA	0.0252647	0.00458651	3.00985e-07	0.00221931
cg06425843	2	BIN1	0.0289002	0.00525978	3.19606e-07	0.00233664
cg26852723	10	FAM171A1	0.0499496	0.00910782	3.34114e-07	0.00242218
cg02137691	4	FGFR3	0.0298568	0.00544553	3.36203e-07	0.00241701
cg00687612	14	KIF26A	0.0391956	0.00715422	3.4226e-07	0.00244023
cg17208060	2	GREB1	-0.0357392	0.00652777	3.47772e-07	0.0024592
cg18751573	3	PLCL2	-0.0350978	0.00641241	3.5009e-07	0.00245546
cg10404601	19	RAB11B	0.0418835	0.00765279	3.50741e-07	0.00244019
cg00540434	20	NKAIN4	0.0248286	0.00454694	3.70063e-07	0.00255402
cg11773456	14	CCDC85C	0.0342771	0.00627751	3.70398e-07	0.00253604
cg07777344	5	DAP	0.0223505	0.00411523	4.19757e-07	0.00285137
cg20410334	1	NA	0.026012	0.00479049	4.21984e-07	0.0028441
cg24525461	8	CYRIB	0.0411792	0.00760136	4.45349e-07	0.00297831
cg17461021	15	C15ORF54	0.0371578	0.00686354	4.52172e-07	0.00300067
cg16417840	4	NAT8L	0.0208499	0.0038644	4.8923e-07	0.00322182
cg23448348	3	RBP1	0.0398056	0.0073789	4.91061e-07	0.00320938
cg09844227	13	NA	0.0164402	0.00304994	4.99928e-07	0.00324276
cg13320211	1	PLPP3	0.0613789	0.0113886	5.01689e-07	0.0032299
cg13441142	10	INPP5A	0.0330339	0.0061307	5.04313e-07	0.00322274
cg17310215	5	PDCD6; PDCD6-AHRR	0.030552	0.00567602	5.16583e-07	0.00327688
cg02697106	4	PCGF3	0.0366286	0.0068061	5.18606e-07	0.0032657
cg13867039	1	PRDM16	0.0364732	0.00679396	5.48809e-07	0.00343084
cg07079828	3	PLCL2	-0.0248881	0.00465019	5.88571e-07	0.00365294
cg16767590	4	PCGF3	0.0382032	0.00714006	5.92381e-07	0.00365033
cg04426553	1	HNRNPR	0.0204073	0.0038236	6.27036e-07	0.00383647
cg19353515	2	METTL21A	0.0303184	0.00568167	6.29734e-07	0.00382584
cg18929240	7	DNAAF5	0.0292267	0.00547887	6.34393e-07	0.0038272
cg19106087	17	VPS53	0.0322743	0.00605065	6.35517e-07	0.00380736
cg25957092	12	VPS37B	0.0224021	0.00420008	6.36333e-07	0.00378595
cg20402210	11	KCNQ1	0.0216963	0.00407504	6.62652e-07	0.00391554
cg10403251	16	C16ORF72	0.0329179	0.00619076	6.8242e-07	0.00400492
cg11181763	5	EBF1	0.0307292	0.00577936	6.8299e-07	0.00398117
cg00367815	8	PUF60	0.0165942	0.00312238	6.90213e-07	0.00399628
cg27175123	14	NA	0.0340048	0.00641462	7.30686e-07	0.00420241
cg21528781	7	PDIA4	0.0275433	0.00521268	7.86045e-07	0.00449086
cg14817501	12	AC131009.2	-0.0257568	0.00487903	8.02183e-07	0.00455291
cg13099330	3	RBP1	0.038948	0.00738109	8.10263e-07	0.00456871
cg09652142	3	MAP4	0.0320441	0.00607936	8.30265e-07	0.00465109
cg02644473	20	MIR646HG	-0.0365358	0.00694744	8.73697e-07	0.00486281
cg12074585	12	CLSTN3	0.0218726	0.00415975	8.76391e-07	0.00484654
cg04007992	13	DLEU1	-0.0287815	0.00547465	8.79804e-07	0.00483443
cg13888853	9	NA	0.0312416	0.00596227	9.46562e-07	0.00516834
cg14654158	19	SBNO2	0.035479	0.00677109	9.47046e-07	0.00513846
cg19446296	3	EIF4G1	0.0166229	0.00317402	9.57496e-07	0.00516269
cg16918952	4	TENM3	0.0159447	0.00305157	1.0074e-06	0.00539802
cg19528566	3	SETD5	0.0330064	0.00632001	1.01839e-06	0.00542323
cg04527393	6	NA	0.032471	0.00623456	1.0815e-06	0.00572395
cg25261181	4	MSANTD1	0.0156971	0.00301541	1.09338e-06	0.00575154
cg03989758	5	SLC1A3	0.0278454	0.00536326	1.15828e-06	0.00605605
cg09402225	19	NA	0.0309873	0.00597626	1.19181e-06	0.00619382
cg14571088	10	AFAP1L2	0.0620843	0.0119797	1.2049e-06	0.00622436
cg21860825	12	PLEKHA5	0.0507263	0.00980238	1.24373e-06	0.00638671
cg20315995	12	CLSTN3	0.0231474	0.0044817	1.29714e-06	0.00662156
cg00861100	13	HS6ST3	0.0396883	0.00770491	1.37432e-06	0.00697423
cg26098164	20	BMP7	-0.0242968	0.00472125	1.40194e-06	0.00707283
cg11250194	11	FADS2	0.0285148	0.00554615	1.43094e-06	0.00717713
cg26594532	10	AFAP1L2	0.0255317	0.00497	1.45633e-06	0.00726229
cg00589520	7	NA	0.0323586	0.00630317	1.47739e-06	0.00732494
cg07604043	2	ACSL3	0.0219412	0.0042769	1.49943e-06	0.00739174
cg01192190	9	PRRC2B	0.0206103	0.00402305	1.54452e-06	0.00757075
cg25925896	19	RAB11B	0.0435982	0.00851136	1.54901e-06	0.00754988
cg05807128	21	PDE9A	0.0446697	0.00872192	1.5542e-06	0.00753261
cg05175112	14	BRF1	0.034751	0.0067894	1.57456e-06	0.00758867
cg21574186	4	UNC5C	0.0295871	0.00578492	1.60029e-06	0.00766983
cg07257505	17	MYH10	0.0258922	0.00506674	1.62918e-06	0.00776516
cg22602307	19	ADAT3	0.0271859	0.00533089	1.70221e-06	0.00806863
cg24429708	10	DIP2C	0.0374678	0.0073479	1.70623e-06	0.00804352
cg08125310	13	NA	0.0219782	0.00431184	1.72013e-06	0.00806497
cg25712567	4	PCGF3	0.0356428	0.00700954	1.81009e-06	0.00844086
cg24257550	17	AC040977.2	0.0472154	0.00928809	1.82112e-06	0.00844667
cg12905741	12	LINC00942	0.0214156	0.00421614	1.85169e-06	0.00854251
cg25928208	13	NA	0.0229149	0.00451161	1.85414e-06	0.00850831
cg24538849	5	ADGRV1	0.0215712	0.00425799	1.95731e-06	0.00893421
cg18813599	8	SARAF	0.0230788	0.00455945	1.99247e-06	0.00904684
cg21891049	16	SRRM2	0.025124	0.00496671	2.01952e-06	0.00912167
cg22556577	19	NA	0.0305543	0.00604043	2.02112e-06	0.00908134
cg16621738	10	HNRNPH3	0.0264278	0.00524987	2.23482e-06	0.00998951
cg24136671	14	NA	-0.0223341	0.0044393	2.26252e-06	0.0100612
cg25203425	2	GLI2	0.0199126	0.00396034	2.29074e-06	0.0101344
cg19360850	1	YY1AP1	0.0205148	0.00408117	2.30301e-06	0.0101367
cg05980942	11	NA	-0.0270204	0.00537898	2.33519e-06	0.0102262
cg14507433	9	FAM120A	0.0223927	0.00445804	2.33856e-06	0.0101893
cg08419606	10	NA	0.035349	0.00703749	2.33889e-06	0.0101395
cg13393160	1	CAMTA1	-0.0308541	0.00614401	2.3499e-06	0.0101363
cg25782256	10	INPP5A	0.0270058	0.00537832	2.35564e-06	0.0101105
cg08782022	16	MGRN1	0.0693655	0.0138303	2.41222e-06	0.0103021
cg01848203	20	CDH4	-0.0226015	0.00451079	2.46166e-06	0.0104614
cg03043257	1	PPAP2B	0.0347084	0.00692822	2.4701e-06	0.0104458
cg16230982	8	PDE7A	0.0177865	0.00355469	2.53223e-06	0.0106563
cg05628019	8	SFRP1	0.0199379	0.00398728	2.56693e-06	0.0107499
cg00058879	22	CACNA1I	-0.0246626	0.00493228	2.56833e-06	0.0107039
cg21246872	17	CASC3	0.0229944	0.00459868	2.56856e-06	0.0106533
cg17437787	8	SUB1P1	0.0312585	0.00625365	2.58744e-06	0.0106803
cg13077072	15	PIAS1	0.0211826	0.00424311	2.65442e-06	0.0109046
cg11577820	12	FGF23	0.0171001	0.00342541	2.65541e-06	0.0108569
cg25999728	15	CSK	0.0200558	0.00402346	2.73777e-06	0.0111409
cg06645674	11	ROBO3	0.031132	0.00624797	2.75993e-06	0.0111783
cg18840057	10	FRMD4A	0.0257045	0.00516006	2.77488e-06	0.0111864
cg17289222	19	SBNO2	0.0396146	0.00795847	2.81807e-06	0.0113076
cg27436118	16	MGRN1	0.0494512	0.00993532	2.82214e-06	0.0112716
cg13534740	17	CEP131	0.0168035	0.00337677	2.83518e-06	0.0112715
cg09386176	15	ATP10A	0.0255444	0.00513412	2.84419e-06	0.0112554
cg20384759	12	MED13L	0.0422567	0.00849425	2.85212e-06	0.0112352
cg14672128	12	CLSTN3	0.0281433	0.00565861	2.86625e-06	0.0112396
cg06343057	3	SLC66A1L	0.0265578	0.00534596	2.93424e-06	0.0114541
cg13839944	22	NA	-0.0282713	0.00570048	3.03663e-06	0.0118004
cg15466933	12	PITPNM2	0.0475308	0.00958675	3.05524e-06	0.0118195
cg19842091	5	RASGEF1C	-0.0211622	0.0042691	3.06667e-06	0.0118108
cg26826793	6	BRPF3	0.0267896	0.00540762	3.10471e-06	0.0119041
cg12256957	5	RAI14	0.0232543	0.00469891	3.17128e-06	0.0121056
cg16663142	16	AC012186.1	0.0319004	0.00645517	3.26374e-06	0.0124036
cg08740546	19	NFIX	0.0344825	0.00697984	3.28433e-06	0.0124271
cg14128411	2	MYT1L	0.0313771	0.00635153	3.28724e-06	0.0123838
cg07364162	1	PRDM16	0.0393913	0.00798046	3.34287e-06	0.0125387
cg22128985	1	PRKCZ	0.0190787	0.00387106	3.44579e-06	0.0128687
cg09484678	15	NA	0.025922	0.00526459	3.51279e-06	0.0130624
cg09269891	16	CREBBP	0.0322894	0.00656715	3.61499e-06	0.0133847
cg06585198	2	CHN1	-0.0548413	0.0111547	3.62037e-06	0.0133474
cg16234191	8	ANXA13	0.0287923	0.00585996	3.66568e-06	0.0134569
cg23040258	20	NA	-0.0301362	0.00613516	3.68574e-06	0.0134732
cg10034808	8	NA	0.0267042	0.00543941	3.72608e-06	0.0135632
cg11599887	5	AC091849.2	0.00927083	0.00188875	3.7402e-06	0.0135574
cg06950392	19	LDLR	0.018127	0.00369354	3.75062e-06	0.0135383
cg05881697	4	HPF1	0.0234623	0.004782	3.77195e-06	0.0135586
cg04414297	16	AC026458.2	0.0261089	0.00532741	3.85762e-06	0.013809
cg04909314	15	CHD2	0.0416188	0.00849296	3.86527e-06	0.0137792
cg11681192	19	PPP2R1A	0.0155093	0.00316841	3.95102e-06	0.0140269
cg23074703	19	IL4I1	0.0360101	0.00736251	4.01556e-06	0.0141976
cg01716827	14	KIF26A	0.0236373	0.00483377	4.03144e-06	0.0141956
cg18753086	3	NA	0.024036	0.00492755	4.23575e-06	0.0148544
cg04520704	22	MICAL3	0.0241843	0.0049609	4.28567e-06	0.0149686
cg10193709	20	ENTPD6	0.0195766	0.0040201	4.37914e-06	0.0152334
cg09300932	12	CACNA1C	-0.0359709	0.00738763	4.38998e-06	0.0152098
cg22519233	4	FGFR3	0.0195279	0.00401524	4.49143e-06	0.015499
cg18147865	19	NA	0.0501672	0.0103197	4.53069e-06	0.0155722
cg08061334	14	AL355916.1	0.0252853	0.00521873	4.83744e-06	0.0165605
cg05376119	6	NA	0.0313103	0.00646744	4.91423e-06	0.0167569
cg03665908	19	PGLS	0.0242094	0.005005	4.99778e-06	0.0169747
cg21341645	7	INSIG1	0.034336	0.00709874	5.00066e-06	0.0169179
cg07913976	5	SEMA6A	0.0271402	0.00561216	5.0199e-06	0.0169166
cg09502111	1	KLHDC8A	0.0169159	0.00350315	5.16764e-06	0.0173468
cg24465943	1	FCER1G	0.0201409	0.00417221	5.19677e-06	0.0173769
cg11366131	11	DDB2	0.0274452	0.00568724	5.23134e-06	0.017425
cg10239600	14	CDC42BPB	0.00344565	0.000714686	5.32808e-06	0.017679
cg26482164	20	C20ORF197	-0.0183171	0.00380714	5.54651e-06	0.0183332
cg22690773	16	ZC3H7A	0.0190975	0.00397175	5.61217e-06	0.0184794
cg06271165	18	RPL17	0.0224837	0.00467712	5.6384e-06	0.0184952
cg25598463	10	NA	-0.0257459	0.00535722	5.66907e-06	0.0185253
cg10933691	10	MPP7	-0.0418814	0.00871545	5.67821e-06	0.0184852
cg02184744	16	ANKRD11	0.033872	0.0070554	5.78352e-06	0.0187573
cg16525610	7	POT1	0.0299857	0.00624733	5.8094e-06	0.0187706
cg25210871	22	CACNA1I	-0.0402142	0.00837959	5.82549e-06	0.0187524
cg14346074	8	AC037450.1	0.038121	0.00795266	5.95755e-06	0.0191062
cg20452895	21	TIAM1	0.0351165	0.00733101	6.03872e-06	0.0192948
cg07949863	20	BANF2	0.0221052	0.00461746	6.10763e-06	0.0194429
cg23816927	1	TDRD5	0.0195499	0.00408844	6.24564e-06	0.0198092
cg01865952	7	CAMK2B	0.0270873	0.00567763	6.52431e-06	0.0206173
cg15125392	4	TBC1D1	0.0231663	0.00485951	6.62127e-06	0.0208473
cg05560728	17	BCL6B	0.0343975	0.00722162	6.73045e-06	0.021114
cg24443230	17	PIK3R6	0.0331877	0.00697313	6.83244e-06	0.0213563
cg17921295	17	MEIS3P1	0.0218335	0.00459571	7.07026e-06	0.0220199
cg09403098	1	PPAP2B	0.0196749	0.00414238	7.10373e-06	0.0220445
cg02129675	12	PITPNM2	0.0225298	0.00474498	7.14745e-06	0.0221007
cg02125259	8	KCNB2	0.0519365	0.0109395	7.16187e-06	0.0220662
cg20036996	8	PUF60	0.0258562	0.00545021	7.2643e-06	0.0223021
cg11910237	16	SPG7	0.0316952	0.00668152	7.27468e-06	0.0222548
cg15175049	6	EPB41L2	0.0225624	0.00475678	7.28919e-06	0.0222204
cg11024682	17	SREBF1	0.0231733	0.00488681	7.32454e-06	0.0222495
cg23937240	7	ANLN	0.0210901	0.00444958	7.3897e-06	0.0223687
cg06873564	2	LINC02832	-0.0279499	0.0059084	7.66815e-06	0.0231304
cg04281738	4	UNC5C	0.0307715	0.00651004	7.78442e-06	0.0233993
cg18268041	14	NA	0.0282966	0.00598667	7.78966e-06	0.0233338
cg25044765	11	TUB	0.0212218	0.00449168	7.84953e-06	0.0234318
cg25670583	4	PCGF3	0.0151987	0.00321749	7.87857e-06	0.0234373
cg22024112	12	SSH1	0.0257284	0.00544695	7.88839e-06	0.0233859
cg12559056	2	ECEL1	-0.0241306	0.00511074	7.94818e-06	0.0234825
cg10690390	1	MAP10	0.0160651	0.00340305	7.97183e-06	0.023472
cg12691390	3	PSMD2	0.0121364	0.00257101	7.98234e-06	0.0234229
cg09128019	12	A2ML1	0.0190489	0.00403871	8.10779e-06	0.0237104
cg02217247	10	FAM171A1	0.0245377	0.00520518	8.18816e-06	0.0238645
cg07467854	3	NA	-0.0266317	0.00565001	8.20563e-06	0.0238349
cg26996175	11	AP002893.1	-0.0298326	0.00633074	8.24586e-06	0.0238714
cg21040575	17	AC040977.2	0.0415467	0.00882264	8.35264e-06	0.0240997
cg11512515	1	PLPP3	0.019284	0.00409725	8.43746e-06	0.0242633
cg25312223	17	CRLF3	0.0221897	0.00471557	8.4692e-06	0.0242736
cg23693781	1	FABP3	0.0250988	0.00533452	8.49087e-06	0.0242552
cg19355120	7	EVX1	0.020236	0.00430128	8.50203e-06	0.0242069
cg19130630	7	NA	0.0202903	0.00431449	8.5645e-06	0.0243045
cg00736299	16	MGRN1	0.0323733	0.00689648	8.86396e-06	0.0250719
cg22252653	5	SERINC5	0.02764	0.00588852	8.87473e-06	0.0250203
cg04481045	7	TNRC18	0.0117472	0.00250319	8.90922e-06	0.0250357
cg08673665	9	NA	0.028753	0.00613032	9.00221e-06	0.0252149
cg23941016	15	TBC1D2B	0.0211784	0.00451539	9.00283e-06	0.025135
cg00131272	16	GPT2	0.0155641	0.0033192	9.04429e-06	0.0251693
cg02088747	6	NA	0.0224322	0.00478509	9.08679e-06	0.0252063
cg04533078	16	ANKRD11	0.025473	0.00543671	9.18022e-06	0.0253838
cg23691612	22	GGA1	0.021069	0.00449881	9.25821e-06	0.0255177
cg09865543	12	SCARB1	-0.021139	0.00451399	9.26708e-06	0.0254608
cg03864479	5	LIFR	0.0315774	0.00674404	9.29382e-06	0.0254532
cg26982636	22	CDPF1	0.0281347	0.00601088	9.35474e-06	0.025539
cg00127528	20	CDH4	-0.025112	0.00536599	9.38396e-06	0.0255379
cg05828609	1	DPYD	-0.0255105	0.00545376	9.46776e-06	0.025685
cg17689498	15	TJP1	0.0165852	0.00354573	9.47096e-06	0.0256131
cg11942662	6	RPP40	0.0184683	0.00395092	9.5873e-06	0.0258467
cg10101109	12	ERP29	0.022872	0.00489408	9.62705e-06	0.025873
cg03278114	5	PHYKPL	0.021793	0.00467027	9.90086e-06	0.0265263
cg10610461	3	PLCL2	-0.0351884	0.00754116	9.90647e-06	0.0264591
cg07019697	1	ZBTB8B	0.0275184	0.00589808	9.9272e-06	0.0264327
cg25748116	16	CBFA2T3	0.0226809	0.00486181	9.94819e-06	0.026407
cg12006201	1	NA	0.0200875	0.00430649	9.97367e-06	0.0263934
cg02921122	10	CTBP2	0.049966	0.0107124	9.98014e-06	0.0263298
cg18334288	10	DIP2C	0.0256556	0.00550437	1.01141e-05	0.0266019
cg16461337	15	TMEM87A	0.0265729	0.00570254	1.01588e-05	0.0266383
cg02651774	9	UBAP2	0.0154138	0.00330824	1.01836e-05	0.0266222
cg14071599	3	LSAMP	0.0224542	0.00481999	1.02103e-05	0.0266115
cg14505065	7	ELMO1	-0.0301681	0.00647837	1.02839e-05	0.0267226
cg05842846	17	ABCA6	0.0508851	0.0109284	1.0305e-05	0.0266971
cg25380722	2	GREB1	-0.0183488	0.0039414	1.03389e-05	0.0267046
cg12409728	13	HMGB1	0.0258927	0.00556198	1.03425e-05	0.0266341
cg26486246	10	CDH23	0.0314987	0.00676701	1.03654e-05	0.0266136
cg02951274	4	RGS12	0.0182692	0.00392551	1.0398e-05	0.0266181
cg03489729	1	CYB5RL	0.0318615	0.00684857	1.04668e-05	0.026715
cg05582016	11	NA	0.0189194	0.00406894	1.05741e-05	0.0269094
cg03262260	16	AC134312.5	0.0458776	0.0098678	1.05946e-05	0.0268822
cg03957249	17	RAP1GAP2	0.0229462	0.00494134	1.08273e-05	0.027392
cg00572323	16	QPRT	0.0184478	0.00397364	1.08786e-05	0.0274414
cg27585557	2	RALB	0.0204237	0.00440033	1.09274e-05	0.027484
cg23220897	3	PLCL2	-0.0421719	0.00908646	1.09371e-05	0.0274285
cg19454487	6	UBE2J1	0.0210509	0.00453639	1.09683e-05	0.0274271
cg07613751	9	LAMC3	0.0269617	0.00581081	1.0991e-05	0.0274045
cg01717072	20	VSTM2L	-0.0220484	0.00475326	1.10497e-05	0.0274715
cg07862461	20	SIRPA	-0.0204432	0.00440925	1.11442e-05	0.0276266
cg08564340	2	TNS1	0.0136155	0.002938	1.12395e-05	0.0277831
cg12291957	8	ZFP41	0.0204925	0.00442386	1.13294e-05	0.0279252
cg11711771	17	ACACA	0.0162526	0.00351323	1.16068e-05	0.0285274
cg10997190	6	NA	-0.0214812	0.00464956	1.18881e-05	0.0291359
cg27627493	15	NA	0.0209636	0.00453882	1.19505e-05	0.0292059
cg18524262	18	NEDD4L	0.017249	0.00373729	1.21089e-05	0.0295094
cg08992880	2	LINC01934	0.0230647	0.00500037	1.22427e-05	0.0297513
cg13811955	11	MOB2	0.0186937	0.00405459	1.23445e-05	0.0299146
cg16366262	1	TTLL10	0.023716	0.00514572	1.24235e-05	0.0300215
cg01725130	14	RIN3	0.0289958	0.00630129	1.27857e-05	0.0308105
cg14224772	1	NA	0.0215126	0.00467674	1.28686e-05	0.0309239
cg10070788	17	BIRC5	0.0243063	0.00528482	1.29023e-05	0.030919
cg07141215	16	TFAP4	0.023269	0.00505988	1.293e-05	0.0308994
cg05953751	17	FASN	0.0188795	0.00410658	1.29983e-05	0.0309768
cg02213369	11	FADS2	0.0200762	0.004369	1.31126e-05	0.031163
cg21805950	8	NA	0.0286694	0.00624652	1.33983e-05	0.0317546
cg17165158	1	SKI	0.0510092	0.0111214	1.35607e-05	0.0320516
cg21296402	1	EFCAB2	0.0318401	0.00694979	1.38379e-05	0.0326174
cg21168835	10	LINC02667	0.0291328	0.00635969	1.387e-05	0.0326038
cg14297914	5	NA	0.0250337	0.00546776	1.40035e-05	0.0328282
cg06397427	18	NA	0.0347642	0.00759338	1.40134e-05	0.0327623
cg07563882	17	NXN	0.0295654	0.00646421	1.4264e-05	0.0332582
cg16893549	6	BTN3A2	0.0265529	0.00581176	1.45402e-05	0.0338108
cg02599192	20	TOX2	-0.0329797	0.00722294	1.47037e-05	0.034099
cg23352530	10	TLL2	-0.0214293	0.00469367	1.47264e-05	0.0340601
cg09964091	10	COL13A1	0.0220475	0.00483321	1.49529e-05	0.0344916
cg23287005	8	AGO2	0.0279737	0.00613449	1.50466e-05	0.0346152
cg09717516	5	AC124852.1	0.0447171	0.00980692	1.5066e-05	0.0345676
cg24766816	6	PPP1R10	0.0185452	0.00406824	1.51378e-05	0.0346402
cg05580864	7	VIPR2	0.0295972	0.00649418	1.51995e-05	0.0346893
cg20998539	17	ERN1	0.0220733	0.00484524	1.53081e-05	0.0348451
cg15841369	13	NA	0.0160313	0.00351941	1.53422e-05	0.0348307
cg04365777	2	SLC8A1	0.0211433	0.00464854	1.5751e-05	0.0356649
cg04553307	7	AC073957.3	0.0236452	0.00519868	1.57546e-05	0.0355797
cg06417426	11	TRPC6	0.0319668	0.00703179	1.58947e-05	0.0358025
cg14255700	9	CENPP	0.0241506	0.0053125	1.58985e-05	0.0357178
cg06895005	16	NA	0.0241973	0.00532367	1.59453e-05	0.0357298
cg00328523	8	ATP6V1H	0.0211547	0.00465929	1.62534e-05	0.0363258
cg17452384	4	MAPK10	0.0242755	0.00534709	1.62783e-05	0.0362876
cg20351959	9	ROR2	0.0271055	0.00597069	1.62899e-05	0.0362197
cg21011913	17	POLR2A	0.033509	0.00738168	1.63077e-05	0.0361662
cg08961454	8	LINC00536	0.0161734	0.00356507	1.64905e-05	0.0364777
cg18970169	22	CHCHD10	-0.0232552	0.00512902	1.66574e-05	0.0367527
cg09668022	16	ANKRD11	0.0197024	0.00434686	1.67539e-05	0.0368713
cg02586876	10	POLR3A	-0.0271436	0.00598867	1.67586e-05	0.0367879
cg22186488	3	IP6K2	0.0250128	0.0055186	1.67608e-05	0.0366993
cg12355677	6	FRMD1	0.0266591	0.00588189	1.67642e-05	0.0366137
cg00974308	7	INSIG1	0.0231525	0.00510888	1.6802e-05	0.0366037
cg04938384	5	C5orf64	0.0193532	0.00427075	1.68196e-05	0.0365497
cg00606396	5	CDH18	-0.0182435	0.00402637	1.68559e-05	0.0365365
cg21335376	7	CHCHD3	0.0369778	0.0081613	1.68647e-05	0.0364641
cg15854038	6	NA	-0.0239518	0.00528819	1.69678e-05	0.0365952
cg26083537	5	LIFR	0.0324962	0.00718153	1.72576e-05	0.0371274
cg17748433	17	TMC8	-0.0225742	0.00498964	1.73078e-05	0.0371427
cg11965881	5	SH3PXD2B	0.0191015	0.00422316	1.7388e-05	0.0372224
cg09193667	17	SLC43A2	0.0161605	0.00357353	1.74384e-05	0.0372378
cg17777603	8	SLC45A4	0.0183775	0.00406506	1.75368e-05	0.0373555
cg20209525	5	NA	0.032855	0.00727037	1.76616e-05	0.0375286
cg03313075	13	NA	0.0276021	0.00610887	1.77067e-05	0.0375321
cg03570265	10	TMEM26	0.0178122	0.00394335	1.77988e-05	0.0376347
cg15534366	20	CDH4	-0.0439374	0.00973215	1.79633e-05	0.0378898
cg01163366	14	NA	-0.0205911	0.0045621	1.80438e-05	0.0379668
cg14924899	15	MGC15885	0.0269067	0.00596342	1.81533e-05	0.0381042
cg00567054	11	NA	0.0347846	0.00771101	1.82199e-05	0.0381511
cg12190044	9	NR4A3	0.0213498	0.00474045	1.87428e-05	0.039151
cg07035602	5	LPCAT1	0.0259045	0.00575201	1.87566e-05	0.0390853
cg09411956	2	ANKRD23	0.018987	0.0042203	1.90935e-05	0.0396913
cg09308008	6	PHACTR2	0.0380861	0.00846556	1.9096e-05	0.0396011
cg06366792	12	AC069234.1	0.0300114	0.00667692	1.94055e-05	0.0401466
cg02372435	2	NA	-0.0199285	0.0044345	1.94679e-05	0.0401792
cg01197302	7	RADIL	0.0244181	0.00543496	1.95575e-05	0.0402677
cg12294213	16	C16ORF72	0.0189048	0.00420825	1.95935e-05	0.0402459
cg07161848	10	SCD	0.0247533	0.00551127	1.96635e-05	0.0402937
cg26055747	7	DNAAF5	0.0384724	0.00856989	1.9828e-05	0.0405345
cg26777105	17	LINC02693	-0.0098195	0.00218772	1.98879e-05	0.0405608
cg02781526	15	LYSMD2	0.0169073	0.00376715	1.99185e-05	0.0405275
cg00573504	5	NA	0.0211215	0.00470909	2.01368e-05	0.0408752
cg07382943	19	IGLON5	0.00467253	0.00104259	2.04197e-05	0.0413523
cg23760103	6	DDAH2	0.027868	0.00622105	2.05807e-05	0.0415806
cg25374216	12	PLXNC1	0.0342398	0.00764562	2.06835e-05	0.0416907
cg07272042	16	NA	-0.0259056	0.0057863	2.07868e-05	0.0418013
cg14523221	17	SLC47A1	0.0243497	0.00543929	2.08213e-05	0.0417732
cg24619797	13	ITGBL1	-0.0295065	0.00661148	2.1956e-05	0.0439476
cg21608500	4	FGFR3	0.0254503	0.00570493	2.21105e-05	0.0441544
cg19012258	21	C2CD2	0.0223567	0.0050119	2.21432e-05	0.0441175
cg06402789	20	VSTM2L	-0.0210051	0.0047094	2.21832e-05	0.0440955
cg02823603	X	MIR325HG	-0.0399889	0.00896617	2.22073e-05	0.0440418
cg18152496	X	NA	0.0298861	0.00670291	2.23194e-05	0.0441627
cg10647509	8	ADRA1A	-0.027235	0.00610852	2.23318e-05	0.0440861
cg12361295	3	ARPC4	0.0188205	0.00422253	2.24493e-05	0.0442169
cg11906641	3	OPA1	-0.0100005	0.00224401	2.25057e-05	0.044227
cg27323568	3	RHOA	0.0183523	0.00412986	2.36372e-05	0.0463448
cg10708621	3	P4HTM	0.0245407	0.00552462	2.37974e-05	0.0465531
cg17992194	8	ARHGEF10	0.0200313	0.00450992	2.38395e-05	0.0465301
cg10115320	1	PRDM16	0.0380014	0.00856024	2.40521e-05	0.0468391
cg27648216	22	MIRLET7BHG	0.0331141	0.00745942	2.40576e-05	0.0467443
cg14027912	3	ITGB5	0.0259522	0.0058527	2.45268e-05	0.0475487
cg19255333	17	PEMT	0.0332874	0.00750737	2.45513e-05	0.0474896
cg00605373	6	CPNE5	0.0431657	0.00973637	2.46001e-05	0.0474774
cg10717082	2	PPP1CB	0.0259537	0.00585428	2.46154e-05	0.047401
cg00543364	21	MIR125B2; MIR99AHG	0.0320649	0.00723339	2.46524e-05	0.0473666
cg09262666	19	NA	0.0859894	0.0194088	2.48872e-05	0.0477114
cg14817440	10	GRID1	0.0222045	0.00501204	2.49064e-05	0.0476423
cg05894847	14	NA	0.0129607	0.00292568	2.49309e-05	0.0475837
cg05103581	15	IGF1R	0.0248004	0.00560009	2.50657e-05	0.0477355
cg03431489	17	AC067852.1	0.0178287	0.00402656	2.51427e-05	0.0477766
cg15395647	16	ANKRD11	0.0226172	0.00511025	2.53307e-05	0.0480281
cg18407136	15	C15ORF40	0.0305104	0.00690369	2.59621e-05	0.0491172
cg06351643	11	NA	0.0184436	0.00417477	2.61179e-05	0.0493038
cg14055655	19	PRR12	0.0153503	0.00347719	2.64543e-05	0.0498298
