# Supplementary material for: Blood and adipose tissue DNA methylation in adults born preterm with a very low birth weight – a sibling comparison study
Source: Epigenomics. 2025 Nov 17;18(1):1–14. doi: 10.1080/17501911.2025.2583893 (PMC12826731; doi:10.1080/17501911.2025.2583893)
Supplement: Supplemental Material [file IEPI_A_2583893_SM1158.zip › suppl_data/Supplementary data 2 351 fat cpg_REV.xlsx]

## Sheet: Sheet1
Supplementary Data 2. 351 CpG sites with significant differences (FDR p<0.05) in adipose tissue DNA methylation in matched pairs of VLBW individuals (n=53) compared with sibling controls (n=53).
CpG	Chr	Gene or gene location	Coef	SE	p value	FDR-adjusted p value
cg00264176	11	FADS2	0.0748142	0.00669376	4.49545e-14	3.87822e-08
cg07999042	11	FADS2	0.071242	0.00699895	7.84729e-13	3.38492e-07
cg03488456	16	QPRT	0.0550474	0.00584543	7.59208e-12	2.18322e-06
cg08277679	14	KIF26A	0.0498134	0.00531341	8.62591e-12	1.86039e-06
cg04325594	10	AFAP1L2	0.0614855	0.00681382	2.52246e-11	4.35224e-06
cg02161940	3	RFTN1	0.0520868	0.00581043	3.02743e-11	4.35293e-06
cg25227378	12	NA	0.0374514	0.00419936	3.48895e-11	4.29987e-06
cg05127221	16	QPRT	0.061126	0.00697819	5.70434e-11	6.15141e-06
cg01491990	1	PLPP3	0.0501008	0.00588886	1.25155e-10	1.19968e-05
cg07505373	7	FOXK1	0.0513508	0.00605705	1.37446e-10	1.18575e-05
cg26593380	7	FOXK1	0.0718838	0.00852574	1.59036e-10	1.24727e-05
cg14157824	2	ACSL3	0.0488773	0.00591347	2.68311e-10	1.92893e-05
cg10500503	1	PLPP3	0.0277528	0.00336335	2.80333e-10	1.86033e-05
cg04014417	16	SRRM2	0.0493009	0.0059956	3.06956e-10	1.8915e-05
cg07741192	16	AC023830.1	0.0407305	0.00505827	5.2738e-10	3.03313e-05
cg12615535	3	RBP1	0.0466492	0.00583809	6.42014e-10	3.46165e-05
cg21046286	19	NUP62	0.0333159	0.00419107	7.32297e-10	3.71618e-05
cg01468711	16	QPRT	0.0501527	0.00633263	8.04692e-10	3.8567e-05
cg15384972	7	FOXK1	0.0304537	0.00393353	1.42129e-09	6.45341e-05
cg14289895	16	AC092723.5	0.0434123	0.00570514	2.17822e-09	9.39571e-05
cg12897989	22	ELFN2	-0.031964	0.00420798	2.27346e-09	9.33956e-05
cg25595867	16	BANP	0.0497475	0.00660314	2.77783e-09	0.000108929
cg02205013	16	MAPK8IP3	0.0367881	0.00488434	2.79654e-09	0.000104894
cg13394859	2	LINC02832	0.0356101	0.0047334	2.876e-09	0.00010338
cg10478329	6	PACRG	0.0277434	0.0036985	3.08679e-09	0.000106519
cg10258953	16	AC023830.1	0.0481332	0.00641845	3.10756e-09	0.000103111
cg19820543	6	NA	0.0472154	0.00636739	4.07742e-09	0.000130281
cg21679730	1	CACHD1	0.0455393	0.00617003	4.55899e-09	0.000140466
cg01242052	17	PIK3R6	0.0471693	0.00642697	5.21449e-09	0.000155122
cg21871213	17	MYH10	0.0201457	0.00275286	5.58546e-09	0.000160619
cg09909417	7	VIPR2	0.0332555	0.00454889	5.72135e-09	0.000159219
cg14127237	17	SREBF1	0.0320986	0.00440048	6.03314e-09	0.000162649
cg26162522	1	PLPP3	0.0444222	0.00609664	6.19144e-09	0.000161859
cg12256957	5	RAI14	0.0259201	0.00357708	7.05443e-09	0.000178995
cg14045720	1	PLPP3	0.0548187	0.00765108	9.19073e-09	0.000226538
cg21289738	17	MYH10	0.0357055	0.00498745	9.36473e-09	0.000224415
cg17165158	1	SKI	0.0570724	0.00797504	9.44732e-09	0.000220275
cg11756138	10	DOCK1	0.0405475	0.00567802	9.92785e-09	0.000225388
cg14715482	5	MARCHF6	0.0604127	0.00855202	1.27585e-08	0.000282225
cg00017271	17	BIRC5	0.04038	0.00572145	1.30315e-08	0.000281056
cg10529470	5	SH3PXD2B	0.0383393	0.00543559	1.32149e-08	0.00027806
cg13346820	5	BRD9	0.0337145	0.00479133	1.39596e-08	0.000286736
cg13721589	17	SREBF1	0.0515399	0.00735308	1.5259e-08	0.000306138
cg07211661	2	AC010745.2	-0.0366073	0.00525274	1.73936e-08	0.000341032
cg27319971	4	MSANTD1	0.086648	0.0124694	1.85901e-08	0.000356392
cg11912239	17	BIRC5	0.0399545	0.00584102	2.65088e-08	0.000497155
cg17412542	4	UNC5C	0.0424456	0.00622633	2.86015e-08	0.000524988
cg03340410	17	SREBF1	0.0417123	0.00612761	2.95384e-08	0.000530891
cg13743731	19	LDLR	0.0350967	0.00518164	3.30158e-08	0.000581279
cg04909314	15	AC013394.1	0.0449003	0.00664529	3.48589e-08	0.000601454
cg25680629	3	AC112211.1	0.0312168	0.00462678	3.59877e-08	0.000608756
cg05005999	5	MARCHF6	0.026586	0.0039655	4.13868e-08	0.000686622
cg26343761	4	MSANTD1	0.0368403	0.00549753	4.18093e-08	0.000680543
cg05652528	2	DNMT3A	0.0336857	0.00503385	4.31193e-08	0.000688868
cg05608754	12	NA	0.0263188	0.0039531	4.82182e-08	0.000756323
cg10494981	10	DIP2C	0.0355595	0.00534875	4.9757e-08	0.000766523
cg17466791	3	ITGB5	0.0342409	0.00515998	5.18115e-08	0.00078417
cg10899175	2	GREB1	-0.0271946	0.00410352	5.33132e-08	0.000792985
cg24525461	8	CYRIB	0.0432013	0.00652542	5.44958e-08	0.000796837
cg14564724	9	ABCA1	0.0601834	0.00913432	6.04804e-08	0.000869606
cg25963540	19	RAB11B	0.0355373	0.00540517	6.33325e-08	0.000895686
cg17964888	14	RAD51B	0.0230341	0.00351692	6.87889e-08	0.000957162
cg18329423	5	EXOC3	0.025578	0.00390707	6.94555e-08	0.000951096
cg16740586	21	ABCG1	0.0460821	0.00704643	7.10256e-08	0.000957401
cg16729084	1	HIVEP3	-0.0233597	0.00357322	7.1575e-08	0.000949963
cg09484678	15	NA	0.0293499	0.00450496	7.70416e-08	0.00100703
cg21906373	10	AFAP1L2	0.0502061	0.00775914	8.91569e-08	0.00114799
cg24653772	7	DNAAF5	0.0394476	0.00611502	9.50978e-08	0.00120648
cg01384111	2	GREB1	-0.0311257	0.0048497	1.0595e-07	0.00132467
cg15288618	3	RBP1	0.0383925	0.00599681	1.11639e-07	0.00137587
cg07177867	15	LYSMD2	0.0231596	0.00362042	1.13574e-07	0.00138
cg15729697	21	MIR99A; MIR99AHG	0.0262834	0.00411945	1.19949e-07	0.00143722
cg18264158	1	NA	-0.0261939	0.00412843	1.34831e-07	0.00159341
cg01354137	1	PLCH2	0.0273793	0.00434979	1.5912e-07	0.00185503
cg09844227	13	NA	0.0183693	0.00291929	1.60183e-07	0.00184253
cg06865642	22	BRD1	0.0278954	0.00444656	1.70445e-07	0.00193477
cg06030549	5	SH3PXD2B	0.0340036	0.00542265	1.72044e-07	0.00192755
cg21246872	17	CASC3	0.0261368	0.0041828	1.84967e-07	0.00204577
cg08610998	18	TXNL1	0.0415404	0.0066561	1.89702e-07	0.00207159
cg11773456	14	CCDC85C	0.035817	0.00576492	2.08031e-07	0.00224335
cg12708799	10	DIP2C	0.0422479	0.00687246	2.58059e-07	0.00274848
cg02644473	20	MIR646HG	-0.0374099	0.00609618	2.67392e-07	0.00281315
cg23148838	5	MARCHF6	0.038506	0.00627569	2.68167e-07	0.00278731
cg23377042	2	GREB1	-0.0475773	0.00775437	2.68335e-07	0.00275586
cg07175848	16	SNTB2	0.0436787	0.00713055	2.773e-07	0.00281443
cg10845587	20	ENTPD6	0.0335505	0.00552276	3.27544e-07	0.00328572
cg09652142	3	MAP4	0.0329464	0.00545657	3.69974e-07	0.00366869
cg04520704	22	MICAL3	0.0262996	0.0043649	3.85734e-07	0.0037815
cg12298268	3	RBP1	0.0630122	0.0105004	4.17858e-07	0.0040504
cg15657641	11	NA	0.0244727	0.00407839	4.18341e-07	0.00401002
cg21560157	11	NADSYN1	0.029907	0.00498851	4.25833e-07	0.00403698
cg20402210	11	KCNQ1	0.0220147	0.00367423	4.30815e-07	0.00403982
cg17192381	18	BCL2	0.0348917	0.00582436	4.32233e-07	0.00400953
cg06425843	2	BIN1	0.0287442	0.00480463	4.43815e-07	0.00407317
cg00421645	5	HMGCS1	0.0475626	0.00796476	4.60125e-07	0.00417841
cg01243773	11	PKNOX2	0.0294374	0.00493228	4.65185e-07	0.00418035
cg21860825	12	PLEKHA5	0.059145	0.00991563	4.70542e-07	0.0041849
cg26594532	10	AFAP1L2	0.0268894	0.00451155	4.77867e-07	0.00420668
cg15175049	6	EPB41L2	0.0221214	0.00371341	4.82528e-07	0.0042048
cg21750426	21	MIR99A	0.0356556	0.00602427	5.47685e-07	0.00472486
cg17289222	19	SBNO2	0.0416191	0.0070326	5.48827e-07	0.00468784
cg06751794	22	TTC28	0.051633	0.00872494	5.4913e-07	0.00464444
cg18707052	5	NA	0.0427722	0.00724532	5.75815e-07	0.00482286
cg12810734	1	TNFRSF18	0.0228296	0.00387653	6.03382e-07	0.00500516
cg01163366	14	NA	-0.0246755	0.00419592	6.20214e-07	0.00509578
cg07842677	14	PRPF39	0.0230768	0.00393349	6.49617e-07	0.00528701
cg16767590	4	PCGF3	0.0389171	0.00663787	6.57888e-07	0.00530428
cg10069985	11	FADS2	0.0774208	0.0132075	6.60129e-07	0.00527308
cg20384759	12	MED13L	0.0403185	0.00687869	6.61226e-07	0.00523338
cg23220897	3	PLCL2	-0.0452177	0.00772036	6.70875e-07	0.00526147
cg13077072	15	AC107871.1	0.0252887	0.00432252	6.85331e-07	0.00532643
cg07079828	3	PLCL2	-0.0271682	0.0046444	6.87122e-07	0.00529267
cg03262260	16	AC134312.5	0.0494715	0.00852373	7.98425e-07	0.00609557
cg11932479	22	NA	0.023438	0.00404005	8.05177e-07	0.0060932
cg10717082	2	PPP1CB	0.0308245	0.00532768	8.47742e-07	0.00635953
cg05676622	11	RBM14-RBM4	0.0252689	0.0043683	8.50884e-07	0.00632807
cg13020457	14	RCOR1	0.0447632	0.0077722	9.24321e-07	0.00681547
cg00861100	13	HS6ST3	0.0444585	0.00773782	9.67136e-07	0.00707073
cg08403043	4	RGS12	0.0340273	0.00592821	9.85478e-07	0.00714429
cg17310215	5	PDCD6	0.0297275	0.00518655	1.01246e-06	0.00727869
cg07318609	10	NA	0.0298318	0.00521337	1.04449e-06	0.00744697
cg03584378	8	SLC7A2	0.0463365	0.00810206	1.05509e-06	0.00746083
cg20315995	12	CLSTN3	0.0233284	0.00408033	1.06139e-06	0.00744438
cg02599192	20	TOX2	-0.035207	0.00616389	1.0806e-06	0.00751797
cg02184744	16	ANKRD11	0.0357816	0.00627184	1.10464e-06	0.00762375
cg05807128	21	PDE9A	0.0459394	0.00805293	1.10623e-06	0.00757414
cg26852723	10	FAM171A1	0.052091	0.00914885	1.14674e-06	0.00778966
cg00412675	8	GATA4	-0.0415025	0.00730265	1.18696e-06	0.0079999
cg11967457	1	LEFTY2	0.0271992	0.00480091	1.2583e-06	0.008415
cg05805445	4	SPATA5	0.0337925	0.0059669	1.26699e-06	0.00840792
cg05459609	16	AC023830.1	0.0295865	0.00522711	1.28e-06	0.00842939
cg05980942	11	NA	-0.0305073	0.00540029	1.32705e-06	0.00867308
cg02129675	12	PITPNM2	0.0226244	0.00401316	1.37872e-06	0.008943
cg26982636	22	CDPF1	0.0308863	0.00548126	1.39081e-06	0.00895408
cg25598463	10	NA	-0.0265081	0.00470756	1.40881e-06	0.00900279
cg08384574	16	CARHSP1	0.0403426	0.00716465	1.40968e-06	0.00894215
cg07712330	1	PLPP3	0.0402875	0.00716129	1.43317e-06	0.00902474
cg19353515	2	METTL21A	0.0301148	0.00535802	1.458e-06	0.00911458
cg10404601	19	RAB11B	0.041957	0.00746708	1.46552e-06	0.00909572
cg17498346	12	NA	0.0235955	0.00421785	1.58924e-06	0.00979313
cg21574186	4	UNC5C	0.0313773	0.00561196	1.60527e-06	0.00982174
cg03989758	5	SLC1A3	0.0283759	0.00507806	1.62221e-06	0.00985548
cg09964091	10	COL13A1	0.0241379	0.00433167	1.70679e-06	0.0102968
cg16893549	6	BTN3A2	0.029305	0.00526539	1.74545e-06	0.0104569
cg00664723	5	FBXL7	0.032124	0.00577845	1.78189e-06	0.0106016
cg25949961	17	CEP131	0.0452202	0.00815574	1.86974e-06	0.0110481
cg05560728	17	BCL6B	0.035933	0.00649745	1.95911e-06	0.0114974
cg21528781	7	PDIA4	0.029022	0.00526053	2.04687e-06	0.0119313
cg25925896	19	RAB11B	0.0427305	0.00775109	2.0745e-06	0.0120112
cg21374563	10	NA	-0.0298134	0.00543568	2.27408e-06	0.013079
cg09717516	5	AC124852.1	0.044347	0.00809853	2.34075e-06	0.0133732
cg16902746	19	PTPRS	-0.0280398	0.00512306	2.3614e-06	0.0134025
cg26486246	10	CDH23	0.0366813	0.00670362	2.37206e-06	0.013375
cg18147865	19	NA	0.047132	0.00863596	2.48493e-06	0.0139204
cg00687612	14	KIF26A	0.03994	0.00732407	2.52085e-06	0.0140306
cg02137691	4	FGFR3	0.0322634	0.00591719	2.52717e-06	0.0139755
cg25261181	4	MSANTD1	0.0153711	0.0028228	2.58696e-06	0.0142151
cg23243408	2	NA	-0.0232919	0.00427752	2.5882e-06	0.0141319
cg09865543	12	AC073593.2	-0.0202013	0.00371382	2.63678e-06	0.0143066
cg23406830	8	DCTN6	0.0237932	0.00437999	2.70007e-06	0.0145584
cg19106087	17	VPS53	0.030046	0.00553537	2.7377e-06	0.0146696
cg07017597	15	SCG5	0.0327205	0.00604529	2.8795e-06	0.0153342
cg00572323	16	QPRT	0.0192554	0.00355833	2.89081e-06	0.0153
cg15885814	21	NA	-0.0198386	0.00366686	2.90147e-06	0.0152628
cg04731084	14	KIF26A	0.0280239	0.00519683	3.07435e-06	0.0160742
cg23448348	3	RBP1	0.0400835	0.00745058	3.20334e-06	0.0166477
cg27175123	14	NA	0.0364641	0.00678273	3.24433e-06	0.0167597
cg20632978	17	CEP131	0.0346191	0.0064539	3.37342e-06	0.0173228
cg04281738	4	UNC5C	0.0333388	0.00622641	3.48112e-06	0.0177702
cg00425636	18	SIGLEC15	0.0292114	0.00545742	3.50185e-06	0.0177708
cg05842846	17	ABCA6	0.0525666	0.0098256	3.53217e-06	0.0178198
cg26312462	8	NA	-0.0350791	0.00656409	3.6005e-06	0.018059
cg01725130	14	RIN3	0.0322401	0.00604894	3.77126e-06	0.0188061
cg02583163	10	NA	0.0817573	0.0153428	3.78553e-06	0.0187688
cg09300932	12	CACNA1C	-0.0380904	0.00715817	3.87881e-06	0.0191214
cg13320211	1	PLPP3	0.0624735	0.0117424	3.89029e-06	0.019069
cg18751573	3	PLCL2	-0.0370283	0.00696372	3.92889e-06	0.0191494
cg21329975	4	CC2D2A	-0.00813062	0.00153042	3.98887e-06	0.0193325
cg11577820	12	AC008012.1	0.0181349	0.00341517	4.02244e-06	0.0193863
cg25772076	1	SKI	0.0191014	0.00359727	4.02409e-06	0.0192865
cg00135497	4	LRAT	-0.0401644	0.00757136	4.09281e-06	0.0195075
cg18840057	10	FRMD4A	0.0261678	0.00493736	4.15752e-06	0.019707
cg15466933	12	PITPNM2	0.0487073	0.00919854	4.22365e-06	0.0199111
cg19547694	22	BRD1	0.0273427	0.00516475	4.23771e-06	0.0198688
cg02921122	10	CTBP2	0.0518908	0.00980371	4.25316e-06	0.0198335
cg17437787	8	SUB1P1	0.0297359	0.00562199	4.30568e-06	0.0199704
cg13099330	3	RBP1	0.0391885	0.00741295	4.34393e-06	0.0200401
cg24400656	6	Z97205.2	0.0381452	0.00721846	4.37373e-06	0.0200702
cg05628019	8	SFRP1	0.0206577	0.00391023	4.39375e-06	0.0200554
cg24257550	17	AC040977.2	0.0501684	0.00950096	4.43159e-06	0.0201217
cg21341645	7	INSIG1	0.0331967	0.0062923	4.49823e-06	0.0203174
cg18407136	15	C15orf40	0.0330835	0.0062741	4.53871e-06	0.0203934
cg01894747	5	SIL1	0.0239608	0.00454428	4.54275e-06	0.0203058
cg08673665	9	NA	0.0300397	0.00570561	4.65978e-06	0.0207216
cg21040575	17	AC040977.2	0.041153	0.00782616	4.76011e-06	0.0210592
cg15848231	20	NA	0.0413004	0.00785575	4.77639e-06	0.0210234
cg12720088	21	AP001469.1	0.0174821	0.00333332	4.97789e-06	0.0217991
cg03459121	8	AC136777.1	0.0347403	0.00662851	5.03648e-06	0.0219442
cg09269891	16	CREBBP	0.0304098	0.00580545	5.08407e-06	0.0220403
cg05103581	15	AC036108.1	0.0255278	0.00487405	5.09509e-06	0.0219776
cg25712567	4	PCGF3	0.0365883	0.00699356	5.19148e-06	0.022282
cg17208060	2	GREB1	-0.0358263	0.00685317	5.25984e-06	0.0224636
cg14924899	15	MGC15885	0.0290614	0.00556046	5.28149e-06	0.022445
cg12042923	5	SPOCK1	0.0270107	0.00516914	5.29975e-06	0.0224122
cg03864479	5	LIFR	0.029611	0.00567131	5.37222e-06	0.0226078
cg07777344	5	DAP	0.0234823	0.00450056	5.43458e-06	0.0227592
cg16703357	X	ZNF185	0.0246558	0.00473025	5.52877e-06	0.0230418
cg24429708	10	DIP2C	0.0376453	0.00722864	5.61132e-06	0.0232734
cg24132222	6	NA	0.021459	0.00412407	5.69305e-06	0.0234994
cg02616371	5	AC016642.1	0.0252187	0.004847	5.70073e-06	0.0234191
cg22588854	8	DPYSL2	0.0325698	0.00626107	5.71886e-06	0.0233822
cg22299923	22	NA	0.0258325	0.00496758	5.75114e-06	0.0234033
cg12409728	13	HMGB1	0.0267015	0.00514037	5.85964e-06	0.0237329
cg12074585	12	CLSTN3	0.0219613	0.00423158	5.94791e-06	0.0239778
cg00127528	20	CDH4	-0.0283173	0.00545947	6.00712e-06	0.0241039
cg04426553	1	HNRNPR	0.0216159	0.00416959	6.05895e-06	0.0241993
cg24538849	5	ADGRV1	0.023705	0.00457492	6.11189e-06	0.0242982
cg01977863	17	CEP131	0.0318956	0.0061582	6.15415e-06	0.024354
cg14071599	3	LSAMP	0.0260354	0.00503245	6.27266e-06	0.0247096
cg12081027	7	DNAAF5	0.0181783	0.00351382	6.27544e-06	0.0246082
cg08061334	14	AL355916.1	0.0281067	0.00543531	6.32095e-06	0.0246745
cg07913976	5	SEMA6A	0.0309882	0.0059932	6.33279e-06	0.0246094
cg03313075	13	NA	0.0326387	0.0063125	6.33436e-06	0.0245051
cg18048027	2	NA	0.033047	0.00639597	6.40983e-06	0.0246864
cg15527872	14	WDHD1	-0.0464421	0.00899246	6.45742e-06	0.0247591
cg05175112	14	BRF1	0.0340335	0.00660702	6.74531e-06	0.0257485
cg13983442	1	COP1	0.028403	0.00551413	6.74912e-06	0.0256496
cg05376119	6	NA	0.0313309	0.00609274	6.94051e-06	0.0262612
cg00540434	20	NKAIN4	0.0239482	0.00465789	6.96057e-06	0.0262221
cg13867039	1	PRDM16	0.036893	0.00718372	7.09267e-06	0.0266036
cg04414297	16	AC026458.2	0.0254796	0.00496551	7.19286e-06	0.0268626
cg21168835	10	LINC02667	0.0295661	0.00577053	7.37402e-06	0.0274205
cg25324164	11	FADS2	0.0415118	0.00811267	7.53658e-06	0.0279047
cg07862461	20	SIRPA	-0.022426	0.00438296	7.54344e-06	0.0278107
cg11250194	11	FADS2	0.0290535	0.00568045	7.59215e-06	0.0278712
cg21335376	7	CHCHD3	0.0416327	0.00814016	7.59626e-06	0.0277681
cg00367815	8	PUF60	0.0174548	0.00341343	7.61851e-06	0.0277319
cg01217720	7	AC018638.1	0.0315201	0.00616847	7.7104e-06	0.0279485
cg20410334	1	NA	0.0253763	0.00496718	7.73719e-06	0.0279283
cg01124994	16	MRTFB	0.0151304	0.00296196	7.75122e-06	0.0278623
cg09502111	1	KLHDC8A	0.0187635	0.00368029	8.00282e-06	0.0286474
cg10883375	14	MIDEAS	0.0265634	0.00521221	8.05494e-06	0.0287148
cg03665908	19	AC010618.2	0.0252422	0.00495686	8.16006e-06	0.0289698
cg01848203	20	CDH4	-0.0220351	0.00432849	8.20397e-06	0.0290063
cg18589742	19	NFIX	0.0441249	0.00866778	8.20508e-06	0.0288919
cg01760189	17	ACACA	0.0346979	0.00681908	8.26716e-06	0.0289921
cg01162866	22	SREBF2	0.0465216	0.00915111	8.39243e-06	0.0293123
cg00589520	7	NA	0.0345966	0.00680802	8.44583e-06	0.0293799
cg11339587	19	NA	0.0260466	0.00512874	8.53367e-06	0.0295662
cg01717072	20	VSTM2L	-0.0220777	0.00434936	8.60194e-06	0.0296835
cg13888853	9	NA	0.0333995	0.00658862	8.79409e-06	0.0302257
cg04527393	6	NA	0.0340432	0.00671612	8.80495e-06	0.0301429
cg16230982	8	PDE7A	0.0191006	0.00377247	8.96935e-06	0.0305843
cg15176735	13	NA	0.0196345	0.00388407	9.20547e-06	0.0312659
cg00543364	21	MIR125B2; MIR99AHG	0.033281	0.00658805	9.30782e-06	0.0314896
cg13441142	10	INPP5A	0.0333551	0.00660348	9.32525e-06	0.0314253
cg26767593	8	DCTN6	0.0444716	0.00880433	9.32612e-06	0.0313059
cg17461021	15	AC013652.1	0.0353829	0.00701239	9.48859e-06	0.0317279
cg02697106	4	PCGF3	0.0342737	0.0067967	9.58326e-06	0.0319207
cg24136671	14	NA	-0.0229937	0.00456358	9.71295e-06	0.0322283
cg04775153	1	NA	0.0251281	0.0049939	9.92837e-06	0.0328168
cg26996175	11	AP002893.1	-0.0302962	0.00602427	1.00161e-05	0.0329806
cg14346074	8	AC037450.1	0.0392475	0.00780676	1.00698e-05	0.0330311
cg13430450	9	ABCA1	0.0539633	0.0107381	1.01334e-05	0.0331139
cg22419272	17	AC027796.3	0.022673	0.00451383	1.02124e-05	0.0332462
cg08782022	16	MGRN1	0.0692239	0.0137891	1.03068e-05	0.0334273
cg14505065	7	ELMO1	-0.0320935	0.00639527	1.03686e-05	0.0335016
cg19088635	13	ADPRHL1	0.0295221	0.00588772	1.05083e-05	0.0338265
cg25748116	16	AC092384.2	0.0232219	0.00463139	1.05135e-05	0.0337173
cg14027912	3	ITGB5	0.0253364	0.00505637	1.06238e-05	0.033945
cg14523221	17	SLC47A1	0.0245436	0.00490125	1.07329e-05	0.034167
cg20208009	22	ARVCF	-0.0128264	0.0025664	1.1079e-05	0.0351391
cg12548057	7	NA	-0.0248268	0.0049696	1.11534e-05	0.0352455
cg11366131	11	DDB2	0.0296075	0.0059285	1.12121e-05	0.0353015
cg24919101	7	AC074257.1	0.0148929	0.0029845	1.13579e-05	0.0356307
cg13811955	11	MOB2	0.0182467	0.00365732	1.13951e-05	0.0356178
cg04893219	9	VAV2	0.0249574	0.00500415	1.1459e-05	0.0356883
cg25312223	17	CRLF3	0.0247675	0.00497158	1.16653e-05	0.0362
cg03957249	17	RAP1GAP2	0.0233185	0.0046852	1.1846e-05	0.0366291
cg13324128	20	TOP1	0.0179605	0.00361134	1.19881e-05	0.0369361
cg03043257	1	AC119674.2	0.0320408	0.0064458	1.20874e-05	0.0371094
cg07604043	2	ACSL3	0.022234	0.00447428	1.21467e-05	0.0371592
cg09402225	19	NA	0.0306706	0.00617415	1.22134e-05	0.0372315
cg01192190	9	PRRC2B	0.0216666	0.00436246	1.22516e-05	0.0372164
cg11970275	7	COL28A1	0.042084	0.00847979	1.24007e-05	0.0375372
cg27436118	16	MGRN1	0.0471201	0.00949501	1.24104e-05	0.037435
cg09495173	2	EXOC6B	0.0332436	0.00670018	1.24513e-05	0.0374276
cg06016493	16	QPRT	0.0227377	0.00458483	1.25427e-05	0.0375713
cg00058879	22	CACNA1I	-0.0258919	0.00522524	1.27126e-05	0.0379486
cg25210871	22	CACNA1I	-0.0450574	0.00909445	1.27444e-05	0.0379124
cg04257048	6	RIPOR2	0.0248559	0.00502187	1.29452e-05	0.0383773
cg06177555	16	QPRT	0.0259633	0.00525162	1.31837e-05	0.0389506
cg12006201	1	NA	0.0189082	0.00382495	1.32043e-05	0.0388781
cg12294213	16	AC087190.3	0.0206512	0.00417894	1.32741e-05	0.0389508
cg16149919	15	AC036108.1	-0.0246189	0.00498587	1.34462e-05	0.039322
cg02951274	4	RGS12	0.0186171	0.0037719	1.35333e-05	0.039443
cg01532849	10	TCF7L2	0.0381271	0.00772533	1.3551e-05	0.0393618
cg04835087	16	CLEC16A	-0.0256552	0.00520131	1.36777e-05	0.0395963
cg23491593	12	AC125603.3	0.03429	0.00695418	1.3748e-05	0.0396669
cg13393160	1	CAMTA1	-0.0303256	0.00615386	1.38793e-05	0.0399121
cg14255700	9	CENPP	0.0259156	0.00526004	1.39248e-05	0.0399099
cg14454796	2	MTERF4	0.0208367	0.00423195	1.40696e-05	0.0401914
cg01088608	15	ARRDC4	0.0338235	0.00686969	1.4073e-05	0.0400685
cg14780276	4	ARHGAP10	0.0316709	0.00643405	1.41275e-05	0.0400913
cg03660723	8	NA	0.022966	0.00466733	1.42099e-05	0.0401931
cg13059337	16	SRRM2	0.0206241	0.00419151	1.42166e-05	0.0400804
cg10101109	12	ERP29	0.0263269	0.00535422	1.43729e-05	0.0403891
cg23937240	7	ANLN	0.0227155	0.00461986	1.43787e-05	0.0402742
cg10610461	3	PLCL2	-0.0357356	0.00727137	1.44879e-05	0.0404489
cg03770437	19	KDM4B	0.019471	0.00396238	1.45157e-05	0.0403956
cg20533616	4	NA	-0.024416	0.00497073	1.46104e-05	0.0405285
cg06417426	11	TRPC6	0.0313007	0.00638029	1.49002e-05	0.0412
cg23941016	15	TBC1D2B	0.0217422	0.00443238	1.4926e-05	0.0411394
cg14584278	15	HMG20A	0.0441933	0.00902717	1.53995e-05	0.0423092
cg18449873	17	CYGB	-0.0164922	0.00337049	1.55219e-05	0.0425102
cg25670583	4	PCGF3	0.0169873	0.00347289	1.56081e-05	0.0426109
cg06343057	3	SLC66A1L	0.0264882	0.00542082	1.58624e-05	0.0431687
cg07563882	17	NXN	0.0268267	0.00549462	1.60691e-05	0.0435938
cg22556577	19	NA	0.0273993	0.00561421	1.61731e-05	0.0437383
cg13707777	5	PDCD6	0.039517	0.0081	1.62615e-05	0.0438398
cg21129534	1	MIB2	0.0274043	0.00561932	1.63588e-05	0.0439647
cg04007992	13	DLEU1	-0.0285041	0.00584819	1.65053e-05	0.0442208
cg09577463	2	NA	0.0248681	0.00510291	1.65422e-05	0.0441825
cg09403098	1	AC119674.2	0.0215067	0.00441623	1.67232e-05	0.044528
cg06909612	4	ADAMTS3	-0.00921281	0.00189258	1.68354e-05	0.0446887
cg21891049	16	SRRM2	0.0250634	0.00514987	1.68917e-05	0.0447008
cg10034808	8	NA	0.0246827	0.00507318	1.6972e-05	0.0447759
cg05580864	7	VIPR2	0.0269259	0.00554175	1.7335e-05	0.0455942
cg15125392	4	TBC1D1	0.0247408	0.00509212	1.73402e-05	0.0454692
cg13685095	20	TOX2	-0.0327976	0.00675129	1.73774e-05	0.0454286
cg19528654	11	AIP	0.0262983	0.00541526	1.74692e-05	0.0455307
cg03489729	1	AL357673.1	0.0318093	0.00655678	1.77502e-05	0.0461236
cg15315395	17	NA	0.025912	0.00534205	1.77961e-05	0.0461041
cg04179361	17	SMG6	0.0199375	0.00411177	1.78923e-05	0.0462144
cg16329782	5	SLC9A3	-0.0333847	0.00688777	1.8003e-05	0.0463617
cg02273834	5	CCDC69	0.0325073	0.00671167	1.82101e-05	0.0467553
cg08959094	16	NA	0.0312745	0.00645994	1.83325e-05	0.0469301
cg22602307	19	ADAT3	0.0273313	0.00564548	1.83345e-05	0.0467962
cg10997190	6	NA	-0.0219596	0.00453616	1.83496e-05	0.0466968
cg08564340	2	TNS1	0.0140407	0.00290255	1.85661e-05	0.0471087
cg18753086	3	NA	0.0230988	0.00477588	1.8614e-05	0.0470916
cg03710870	5	ARHGEF28	0.0290366	0.00600988	1.89197e-05	0.0477251
cg06755180	22	LINC01422	0.0258049	0.00534342	1.9053e-05	0.0479211
cg24619797	13	AL160153.1	-0.030763	0.00637234	1.91573e-05	0.0480436
cg11261234	15	FAM189A1	0.0214251	0.00444068	1.93326e-05	0.0483426
cg16461337	15	TMEM87A	0.0288045	0.0059708	1.93639e-05	0.048281
cg10070788	17	BIRC5	0.025328	0.00525903	1.98765e-05	0.0494161
cg00341885	19	FSD1	0.0163536	0.00339577	1.98903e-05	0.0493085
cg03519180	10	PDZD8	0.0209101	0.00434247	1.99291e-05	0.0492629
cg19851436	5	NA	0.0397827	0.00826673	2.01137e-05	0.0495774
cg04500480	4	NA	0.0238183	0.00495011	2.01595e-05	0.0495487
